# Supplementary material for: Increased Plasma Levels of lncRNAs LINC01268, GAS5 and MALAT1 Correlate with Negative Prognostic Factors in Myelofibrosis
Source: Cancers (Basel). 2021 Sep 22;13(19):4744. doi: 10.3390/cancers13194744 (PMC8507546; doi:10.3390/cancers13194744)
Supplement: Supplementary file 1 [file cancers-13-04744-s001.zip]

Archive with 1 entries (1 files):
- cancers-1352336-supplementary.pdf
